# Supplementary material for: Latitude‐specific urbanization effects on life history traits in the damselfly Ischnura elegans
Source: Evol Appl. 2023 Aug 1;16(8):1503–15. doi: 10.1111/eva.13583 (PMC10445092; doi:10.1111/eva.13583)
Supplement: Supplementary file 6 — Table S3 [file EVA-16-1503-s005.xlsx]

## Sheet: Analysis 1
Table S3. Dataset used in Analysis 1 and Analysis 2, and summary of the sample size
ID	Temperature	Region	Population	Predator_cue	Urbanization	Sex	thermal_exposure_duration	Weight_F0	lnGR_F0	DT_F0	lnGR_final
k20c.10	20C	Central_latitude	Katowice	Absence	Urban	Female	24	28	0.018826	177	0.00770673
k20c.11	20C	Central_latitude	Katowice	Absence	Urban	Male	27	25.6	0.0180144	180	0.0150447
k20c.13	20C	Central_latitude	Katowice	Absence	Urban	Male	29	30.4	0.0188643	181	0.0115048
k20c.14	20C	Central_latitude	Katowice	Absence	Urban	Male	36	24.3	0.0168808	189	0.00806561
k20c.15	20C	Central_latitude	Katowice	Absence	Urban	Male	37	28.4	0.0176126	190	0.00895158
k20c.6	20C	Central_latitude	Katowice	Absence	Urban	Female	12	30.7	0.0208796	164	0.00829465
k20c.7	20C	Central_latitude	Katowice	Absence	Urban	Male	12	28	0.0206969	161	0.0151275
k20c.8	20C	Central_latitude	Katowice	Absence	Urban	Male	14	27.9	0.0199319	167	0.0171632
k20c.oh.1	20C	Central_latitude	Katowice	Absence	Urban	Male	12	27.7	0.0201299	165	0.011231
k20t.10	20C	Central_latitude	Katowice	Presence	Urban	Male	29	23.4	0.0173227	182	0.00672332
k20t.11	20C	Central_latitude	Katowice	Presence	Urban	Male	41	28	0.0171763	194	-0.0043323
k20t.12	20C	Central_latitude	Katowice	Presence	Urban	Female	43	24.1	0.016319	195	0.034239
k20t.5	20C	Central_latitude	Katowice	Presence	Urban	Female	12	32.1	0.0210234	165	0.00734027
k20t.6	20C	Central_latitude	Katowice	Presence	Urban	Female	15	26.8	0.019691	167	0.025865
k20t.7	20C	Central_latitude	Katowice	Presence	Urban	Female	17	28.2	0.0201164	166	0.0182868
k20t.8	20C	Central_latitude	Katowice	Presence	Urban	Male	19	32.3	0.0202039	172	-0.00501594
k20t.9	20C	Central_latitude	Katowice	Presence	Urban	Male	28	25	0.0181857	177	0.0131575
k20t.oh.1	20C	Central_latitude	Katowice	Presence	Urban	Female	20	29.5	0.0195629	173	0.00666728
k20t.oh.2	20C	Central_latitude	Katowice	Presence	Urban	Female	20	28.1	0.0197383	169	0.0117478
k24c.1	24C	Central_latitude	Katowice	Absence	Urban	Female	3	30.4	0.0218875	156	-0.00398684
k24c.10	24C	Central_latitude	Katowice	Absence	Urban	Male	26	28.3	0.0186752	179	0.00898251
k24c.11	24C	Central_latitude	Katowice	Absence	Urban	Male	30	27.2	0.0180504	183	0.00436381
k24c.12	24C	Central_latitude	Katowice	Absence	Urban	Male	37	20.1	0.0158768	189	0.016238
k24c.4	24C	Central_latitude	Katowice	Absence	Urban	Male	12	27.7	0.0201299	165	0.0218648
k24c.5	24C	Central_latitude	Katowice	Absence	Urban	Female	13	25.4	0.0194864	166	0.0144275
k24c.6	24C	Central_latitude	Katowice	Absence	Urban	Male	13	23.9	0.0192356	165	0.00739304
k24c.8	24C	Central_latitude	Katowice	Absence	Urban	Female	15	26.5	0.0195068	168	0.011012
k24c.9	24C	Central_latitude	Katowice	Absence	Urban	Male	24	28.1	0.0192819	173	0.00422551
k24c.oh.1	24C	Central_latitude	Katowice	Absence	Urban	Female	12	31	0.020812	165	0.0131092
k24t.2	24C	Central_latitude	Katowice	Presence	Urban	Male	3	26.5	0.0215602	152	0.00299631
k24t.3	24C	Central_latitude	Katowice	Presence	Urban	Male	7	30.2	0.021433	159	0.0177331
k24t.4	24C	Central_latitude	Katowice	Presence	Urban	Female	10	32.6	0.0213761	163	0.0101666
k24t.5	24C	Central_latitude	Katowice	Presence	Urban	Male	13	24.1	0.01917	166	0.0174714
k24t.6	24C	Central_latitude	Katowice	Presence	Urban	Male	14	24.8	0.0193424	166	0.00945058
k24t.7	24C	Central_latitude	Katowice	Presence	Urban	Male	14	29.7	0.0208046	163	0.00921215
k24t.8	24C	Central_latitude	Katowice	Presence	Urban	Female	15	28.5	0.0199399	168	0.0161704
k24t.9	24C	Central_latitude	Katowice	Presence	Urban	Male	44	23.7	0.0164014	193	0.00826564
k24t.oh.1	24C	Central_latitude	Katowice	Presence	Urban	Male	5	27.4	0.0209528	158	0.0106597
k24t.oh.2	24C	Central_latitude	Katowice	Presence	Urban	Male	8	25.8	0.020703	157	0.016366
d20c.10	20C	Central_latitude	Krakow	Absence	Urban	Female	38	32.4	0.018403	189	0.0108134
d20c.11	20C	Central_latitude	Krakow	Absence	Urban	Female	43	31.6	0.0177998	194	0.0116777
d20c.3	20C	Central_latitude	Krakow	Absence	Urban	Male	17	27.7	0.0195378	170	0.018602
d20c.4	20C	Central_latitude	Krakow	Absence	Urban	Male	17	28.5	0.0199399	168	0.0109242
d20c.5	20C	Central_latitude	Krakow	Absence	Urban	Female	22	30.8	0.0198122	173	0.00512849
d20c.6	20C	Central_latitude	Krakow	Absence	Urban	Female	24	32.4	0.0198752	175	0.00905132
d20c.7	20C	Central_latitude	Krakow	Absence	Urban	Female	26	30.6	0.0192191	178	0.0126625
d20c.8	20C	Central_latitude	Krakow	Absence	Urban	Female	28	31.2	0.0190078	181	0.0081644
d20c.9	20C	Central_latitude	Krakow	Absence	Urban	Male	35	30.3	0.0182414	187	-0.00808191
d20c.oh.1	20C	Central_latitude	Krakow	Absence	Urban	Female	12	33.3	0.0213754	164	0.0216119
d20c.oh.2	20C	Central_latitude	Krakow	Absence	Urban	Male	26	30.3	0.0191638	178	0.00903379
d20t.10	20C	Central_latitude	Krakow	Presence	Urban	Male	35	34.4	0.0190218	186	0.00231216
d20t.11	20C	Central_latitude	Krakow	Presence	Urban	Female	37	28	0.0177245	188	0.00770673
d20t.4	20C	Central_latitude	Krakow	Presence	Urban	Female	12	27.9	0.020421	163	0.00979217
d20t.5	20C	Central_latitude	Krakow	Presence	Urban	Female	12	30.8	0.0210277	163	0.0057604
d20t.6	20C	Central_latitude	Krakow	Presence	Urban	Female	12	28.2	0.0204866	163	0.0130406
d20t.7	20C	Central_latitude	Krakow	Presence	Urban	Male	12	27.4	0.0201862	164	0.0134089
d20t.8	20C	Central_latitude	Krakow	Presence	Urban	Male	14	27.3	0.0198017	167	0.011391
d20t.9	20C	Central_latitude	Krakow	Presence	Urban	Female	33	33.3	0.018949	185	-0.00363646
d20t.oh.1	20C	Central_latitude	Krakow	Presence	Urban	Female	31	28.8	0.0183627	183	0.0153665
d24c.1	24C	Central_latitude	Krakow	Absence	Urban	Male	3	28.2	0.021544	155	0.000707965
d24c.2	24C	Central_latitude	Krakow	Absence	Urban	Female	3	29.6	0.0218566	155	-0.010401
d24c.5	24C	Central_latitude	Krakow	Absence	Urban	Male	8	22.4	0.0195538	159	0.021963
d24c.6	24C	Central_latitude	Krakow	Absence	Urban	Male	13	25	0.0196273	164	0.019062
d24c.7	24C	Central_latitude	Krakow	Absence	Urban	Male	14	30.1	0.0205092	166	0.0141084
d24c.8	24C	Central_latitude	Krakow	Absence	Urban	Male	16	25.1	0.0190702	169	0.0211518
d24c.oh.2	24C	Central_latitude	Krakow	Absence	Urban	Male	13	26.1	0.0197693	165	0.0238119
d24t.10	24C	Central_latitude	Krakow	Presence	Urban	Female	17	30.2	0.0202848	168	0.0122028
d24t.11	24C	Central_latitude	Krakow	Presence	Urban	Male	18	25.9	0.0192559	169	0.0205308
d24t.13	24C	Central_latitude	Krakow	Presence	Urban	Female	19	34.6	0.0210944	168	0.0218797
d24t.14	24C	Central_latitude	Krakow	Presence	Urban	Female	24	31.5	0.0196022	176	0.011114
d24t.2	24C	Central_latitude	Krakow	Presence	Urban	Male	3	30.9	0.0221339	155	0.0249184
d24t.6	24C	Central_latitude	Krakow	Presence	Urban	Male	3	28.9	0.0218431	154	-0.0027875
d24t.7	24C	Central_latitude	Krakow	Presence	Urban	Female	7	30.2	0.021433	159	0.0109528
d24t.8	24C	Central_latitude	Krakow	Presence	Urban	Male	15	27.7	0.0197704	168	0.015953
d24t.9	24C	Central_latitude	Krakow	Presence	Urban	Male	16	29.9	0.0202253	168	0.0104258
n20c.10	20C	Central_latitude	Niepolomice	Absence	Rural	Female	29	37.3	0.0201055	180	0.0129747
n20c.5	20C	Central_latitude	Niepolomice	Absence	Rural	Female	8	28	0.0208263	160	0.0235566
n20c.7	20C	Central_latitude	Niepolomice	Absence	Rural	Female	21	27.6	0.0190679	174	0.0180052
n20c.8	20C	Central_latitude	Niepolomice	Absence	Rural	Male	22	33.1	0.0199973	175	0.0117336
n20c.9	20C	Central_latitude	Niepolomice	Absence	Rural	Female	27	34.9	0.019736	180	0.00951228
n20c.oh.1	20C	Central_latitude	Niepolomice	Absence	Rural	Female	18	31.6	0.0204329	169	0.00500026
n20c.oh.3	20C	Central_latitude	Niepolomice	Absence	Rural	Female	29	33.8	0.0195581	180	0.0120553
n20t.10	20C	Central_latitude	Niepolomice	Presence	Rural	Male	26	26.4	0.0184936	177	0.00449457
n20t.12	20C	Central_latitude	Niepolomice	Presence	Rural	Female	35	31	0.0184623	186	0.00821601
n20t.13	20C	Central_latitude	Niepolomice	Presence	Rural	Female	35	31.3	0.0187153	184	0.00190781
n20t.8	20C	Central_latitude	Niepolomice	Presence	Rural	Male	20	26.6	0.0189648	173	0.0116822
n20t.9	20C	Central_latitude	Niepolomice	Presence	Rural	Female	23	34.9	0.0201846	176	0.0133013
n24c.10	24C	Central_latitude	Niepolomice	Absence	Rural	Male	18	29.1	0.0199452	169	0.0183736
n24c.11	24C	Central_latitude	Niepolomice	Absence	Rural	Male	18	28.2	0.0199959	167	0.0202192
n24c.12	24C	Central_latitude	Niepolomice	Absence	Rural	Male	23	23.4	0.0181192	174	0.0278781
n24c.5	24C	Central_latitude	Niepolomice	Absence	Rural	Male	12	29.9	0.0207186	164	0.0251113
n24c.6	24C	Central_latitude	Niepolomice	Absence	Rural	Female	12	30.3	0.0209273	163	0.0200795
n24c.7	24C	Central_latitude	Niepolomice	Absence	Rural	Female	13	27.6	0.0199868	166	0.0126358
n24c.8	24C	Central_latitude	Niepolomice	Absence	Rural	Male	13	35.1	0.0214349	166	0.0105434
n24c.oh.1	24C	Central_latitude	Niepolomice	Absence	Rural	Female	16	32.7	0.0208825	167	0.00661714
n24t.10	24C	Central_latitude	Niepolomice	Presence	Rural	Female	15	27.9	0.020052	166	0.0145141
n24t.11	24C	Central_latitude	Niepolomice	Presence	Rural	Male	16	27.2	0.0200195	165	0.00933742
n24t.12	24C	Central_latitude	Niepolomice	Presence	Rural	Female	17	28.2	0.0198769	168	0.00559477
n24t.13	24C	Central_latitude	Niepolomice	Presence	Rural	Female	18	30.7	0.0205046	167	0.0156574
n24t.14	24C	Central_latitude	Niepolomice	Presence	Rural	Female	21	30.3	0.0198323	172	0.0146329
n24t.3	24C	Central_latitude	Niepolomice	Presence	Rural	Male	3	30.6	0.0222143	154	0.00324156
n24t.7	24C	Central_latitude	Niepolomice	Presence	Rural	Male	14	27.7	0.0198888	167	0.0139429
n24t.8	24C	Central_latitude	Niepolomice	Presence	Rural	Male	15	25.4	0.0192545	168	0.0114754
n24t.9	24C	Central_latitude	Niepolomice	Presence	Rural	Female	15	29.6	0.0201653	168	0.0118067
n24t.oh.1	24C	Central_latitude	Niepolomice	Presence	Rural	Male	13	24.7	0.0195537	164	0.0250803
z20c.5	20C	Central_latitude	Zagorze	Absence	Rural	Female	17	30.5	0.0201043	170	0.0127027
z20c.6	20C	Central_latitude	Zagorze	Absence	Rural	Female	18	32.9	0.0204297	171	0.0180093
z20c.7	20C	Central_latitude	Zagorze	Absence	Rural	Female	18	32.9	0.0204297	171	0.0123751
z20c.8	20C	Central_latitude	Zagorze	Absence	Rural	Female	24	29.7	0.0192679	176	0.0130339
z20c.9	20C	Central_latitude	Zagorze	Absence	Rural	Female	45	30	0.0171778	198	0.0110239
z20c.oh.1	20C	Central_latitude	Zagorze	Absence	Rural	Male	18	28.9	0.0196716	171	0.0146732
z20c.oh.2	20C	Central_latitude	Zagorze	Absence	Rural	Female	22	30.8	0.0195858	175	0.0125828
z20t.11	20C	Central_latitude	Zagorze	Presence	Rural	Female	27	34.8	0.0197201	180	-0.00289441
z20t.12	20C	Central_latitude	Zagorze	Presence	Rural	Female	31	34.3	0.0192127	184	0.0173051
z20t.14	20C	Central_latitude	Zagorze	Presence	Rural	Female	37	26.8	0.017399	189	0.00296302
z20t.15	20C	Central_latitude	Zagorze	Presence	Rural	Male	41	34.9	0.0183118	194	0.00453277
z20t.6	20C	Central_latitude	Zagorze	Presence	Rural	Female	11	34.7	0.0216265	164	0.0186949
z20t.7	20C	Central_latitude	Zagorze	Presence	Rural	Male	23	32.3	0.0197447	176	0.0114317
z20t.8	20C	Central_latitude	Zagorze	Presence	Rural	Male	23	30.9	0.0196043	175	0.0137554
z20t.9	20C	Central_latitude	Zagorze	Presence	Rural	Male	24	28.5	0.018926	177	0.0155221
z20t.oh.1	20C	Central_latitude	Zagorze	Presence	Rural	Female	23	30.5	0.0194189	176	0.007718
z20t.oh.2	20C	Central_latitude	Zagorze	Presence	Rural	Male	27	28.2	0.0185518	180	0.00969048
z24c.1	24C	Central_latitude	Zagorze	Absence	Rural	Female	3	29.8	0.0217597	156	0.0161118
z24c.11	24C	Central_latitude	Zagorze	Absence	Rural	Female	14	26	0.0195096	167	0.055992
z24c.12	24C	Central_latitude	Zagorze	Absence	Rural	Female	18	25.9	0.0190307	171	0.0191322
z24c.13	24C	Central_latitude	Zagorze	Absence	Rural	Female	19	28.6	0.0194966	172	0.0161161
z24c.14	24C	Central_latitude	Zagorze	Absence	Rural	Female	30	26.1	0.0179227	182	0.0118994
z24c.6	24C	Central_latitude	Zagorze	Absence	Rural	Female	7	28.6	0.0209588	160	0.00754807
z24c.7	24C	Central_latitude	Zagorze	Absence	Rural	Female	8	27.9	0.0206747	161	0.00634974
z24c.8	24C	Central_latitude	Zagorze	Absence	Rural	Male	10	26.3	0.0201825	162	0.0110934
z24c.9	24C	Central_latitude	Zagorze	Absence	Rural	Female	11	30.1	0.0207593	164	0.0249544
z24c.oh.1	24C	Central_latitude	Zagorze	Absence	Rural	Male	13	25.5	0.0195101	166	0.0136416
z24t.10	24C	Central_latitude	Zagorze	Presence	Rural	Female	13	30.3	0.0205491	166	0.0109176
z24t.11	24C	Central_latitude	Zagorze	Presence	Rural	Female	16	31.1	0.0203385	169	0.0106441
z24t.12	24C	Central_latitude	Zagorze	Presence	Rural	Male	15	33.2	0.0208485	168	0.00768189
z24t.14	24C	Central_latitude	Zagorze	Presence	Rural	Male	21	29.2	0.0195039	173	0.00272113
z24t.2	24C	Central_latitude	Zagorze	Presence	Rural	Female	3	34.9	0.0227724	156	0.00397176
z24t.6	24C	Central_latitude	Zagorze	Presence	Rural	Female	7	29.4	0.0211312	160	0.0200491
z24t.7	24C	Central_latitude	Zagorze	Presence	Rural	Male	8	26	0.0202366	161	0.0183615
z24t.8	24C	Central_latitude	Zagorze	Presence	Rural	Female	8	27.2	0.0206451	160	0.0255078
z24t.oh.2	24C	Central_latitude	Zagorze	Presence	Rural	Male	18	29.9	0.0198705	171	0.0166763
v20c.1	20C	High_latitude	Lund_r	Absence	Rural	Female	19	35.5	0.0215032	166	0.0151834
v20c.10	20C	High_latitude	Lund_r	Absence	Rural	Male	42	31.1	0.0181863	189	0.00880645
v20c.11	20C	High_latitude	Lund_r	Absence	Rural	Male	43	29.3	0.0178708	189	0.0112799
v20c.12	20C	High_latitude	Lund_r	Absence	Rural	Female	44	35.3	0.0185619	192	0.00668586
v20c.13	20C	High_latitude	Lund_r	Absence	Rural	Female	54	35.9	0.0178146	201	0.0103144
v20c.2	20C	High_latitude	Lund_r	Absence	Rural	Male	24	36.4	0.0211445	170	0.0122542
v20c.3	20C	High_latitude	Lund_r	Absence	Rural	Male	25	32.3	0.0200871	173	0.00729564
v20c.4	20C	High_latitude	Lund_r	Absence	Rural	Male	30	33.8	0.0197779	178	0.00811706
v20c.5	20C	High_latitude	Lund_r	Absence	Rural	Male	32	36	0.0201321	178	-0.0126116
v20c.6	20C	High_latitude	Lund_r	Absence	Rural	Female	34	31.1	0.0189901	181	0.0130684
v20c.7	20C	High_latitude	Lund_r	Absence	Rural	Female	35	29.3	0.0185582	182	0.00802783
v20c.8	20C	High_latitude	Lund_r	Absence	Rural	Female	36	38.8	0.0199914	183	0.00857635
v20c.9	20C	High_latitude	Lund_r	Absence	Rural	Male	37	31	0.018663	184	0.0184747
v20c.all.1	20C	High_latitude	Lund_r	Absence	Rural	Male	31	27.8	0.01868	178	0.0217902
v20t.1	20C	High_latitude	Lund_r	Presence	Rural	Male	24	31.9	0.0202492	171	0.0150901
v20t.10	20C	High_latitude	Lund_r	Presence	Rural	Male	31	30.2	0.0191452	178	0.00969495
v20t.11	20C	High_latitude	Lund_r	Presence	Rural	Male	32	33.4	0.019711	178	0.00648068
v20t.12	20C	High_latitude	Lund_r	Presence	Rural	Male	33	29.7	0.0187356	181	0.0104942
v20t.13	20C	High_latitude	Lund_r	Presence	Rural	Female	36	31.5	0.0188524	183	-0.00320007
v20t.14	20C	High_latitude	Lund_r	Presence	Rural	Female	39	32.2	0.0186665	186	-0.00250003
v20t.2	20C	High_latitude	Lund_r	Presence	Rural	Female	24	34.3	0.020795	170	-0.00234607
v20t.3	20C	High_latitude	Lund_r	Presence	Rural	Female	26	33.4	0.0201641	174	0.00238098
v20t.4	20C	High_latitude	Lund_r	Presence	Rural	Female	26	34.6	0.020367	174	0.0150279
v20t.5	20C	High_latitude	Lund_r	Presence	Rural	Male	27	33	0.020211	173	0.00597059
v20t.6	20C	High_latitude	Lund_r	Presence	Rural	Male	27	32.2	0.0199538	174	0.0102897
v20t.7	20C	High_latitude	Lund_r	Presence	Rural	Female	29	33.1	0.0198837	176	0.0184569
v20t.8	20C	High_latitude	Lund_r	Presence	Rural	Male	30	36.5	0.0203238	177	0.00487169
v20t.9	20C	High_latitude	Lund_r	Presence	Rural	Male	31	32.2	0.0195054	178	0.0120518
v24c.10	24C	High_latitude	Lund_r	Absence	Rural	Male	30	23.3	0.0177879	177	0.00170941
v24c.11	24C	High_latitude	Lund_r	Absence	Rural	Female	31	26.5	0.0185149	177	0.0124354
v24c.12	24C	High_latitude	Lund_r	Absence	Rural	Female	32	31	0.0190777	180	0.00509582
v24c.13	24C	High_latitude	Lund_r	Absence	Rural	Female	37	26.2	0.0177487	184	0.0393693
v24c.14	24C	High_latitude	Lund_r	Absence	Rural	Female	38	30.6	0.0184919	185	0.00516158
v24c.3	24C	High_latitude	Lund_r	Absence	Rural	Male	22	25.5	0.019051	170	0.0061781
v24c.4	24C	High_latitude	Lund_r	Absence	Rural	Female	23	31.6	0.0201939	171	-0.000633915
v24c.5	24C	High_latitude	Lund_r	Absence	Rural	Female	25	27.4	0.0193599	171	0.00575579
v24c.6	24C	High_latitude	Lund_r	Absence	Rural	Female	26	36.9	0.0208567	173	0.012093
v24c.7	24C	High_latitude	Lund_r	Absence	Rural	Male	26	27.4	0.0191361	173	0.00787222
v24c.8	24C	High_latitude	Lund_r	Absence	Rural	Male	26	26.2	0.0188772	173	0.00452849
v24t.1	24C	High_latitude	Lund_r	Presence	Rural	Male	3	31.7	0.0230421	150	0.000629922
v24t.10	24C	High_latitude	Lund_r	Presence	Rural	Female	23	31.6	0.0203127	170	0.00188978
v24t.11	24C	High_latitude	Lund_r	Presence	Rural	Female	23	30.6	0.0202426	169	0.00643142
v24t.12	24C	High_latitude	Lund_r	Presence	Rural	Female	24	34.6	0.0206038	172	0.00286949
v24t.13	24C	High_latitude	Lund_r	Presence	Rural	Female	25	31.3	0.020021	172	0.00566967
v24t.2	24C	High_latitude	Lund_r	Presence	Rural	Male	15	34.7	0.0220294	161	0.0106617
v24t.3	24C	High_latitude	Lund_r	Presence	Rural	Female	16	26.2	0.0199132	164	0.0147125
v24t.4	24C	High_latitude	Lund_r	Presence	Rural	Male	19	29.5	0.0202658	167	0.0105635
v24t.5	24C	High_latitude	Lund_r	Presence	Rural	Female	20	29.5	0.0203879	166	0.00797448
v24t.6	24C	High_latitude	Lund_r	Presence	Rural	Male	20	28.6	0.0200803	167	0.00754807
v24t.7	24C	High_latitude	Lund_r	Presence	Rural	Male	20	28.6	0.0200803	167	-0.00140351
v24t.8	24C	High_latitude	Lund_r	Presence	Rural	Female	20	32.1	0.0207716	167	0.0115009
v24t.9	24C	High_latitude	Lund_r	Presence	Rural	Male	23	25.8	0.0191199	170	0.0127623
l20c.1	20C	High_latitude	Lund_u	Absence	Urban	Male	31	31.3	0.0192381	179	0.0117864
l20c.1.over20	20C	High_latitude	Lund_u	Absence	Urban	Female	30	32.2	0.0195054	178	0.00969887
l20c.2	20C	High_latitude	Lund_u	Absence	Urban	Male	36	31	0.018663	184	0.00883424
l20c.3	20C	High_latitude	Lund_u	Absence	Urban	Female	36	27.8	0.0180708	184	0.00845196
l20c.4	20C	High_latitude	Lund_u	Absence	Urban	Male	36	29.6	0.0184118	184	0.0124426
l20c.6	20C	High_latitude	Lund_u	Absence	Urban	Male	40	30.3	0.0181444	188	0.0134021
l20c.7	20C	High_latitude	Lund_u	Absence	Urban	Male	40	33.4	0.0185638	189	0.00935843
l20c.8	20C	High_latitude	Lund_u	Absence	Urban	Female	44	33.3	0.0181635	193	0.00649983
l20c.9	20C	High_latitude	Lund_u	Absence	Urban	Female	44	33.7	0.0182254	193	0.0132042
l20t.2	20C	High_latitude	Lund_u	Presence	Urban	Female	25	31.7	0.0199787	173	0.00498468
l20t.3	20C	High_latitude	Lund_u	Presence	Urban	Male	33	31.2	0.0190078	181	0.0142255
l20t.4	20C	High_latitude	Lund_u	Presence	Urban	Male	35	32.2	0.0189725	183	-0.000622084
l20t.5	20C	High_latitude	Lund_u	Presence	Urban	Female	39	37.4	0.0192642	188	0.00106667
l20t.6	20C	High_latitude	Lund_u	Presence	Urban	Female	40	30.6	0.0181968	188	0.013275
l20t.7	20C	High_latitude	Lund_u	Presence	Urban	Female	42	34.5	0.0185391	191	0.00795559
l24c.1	24C	High_latitude	Lund_u	Absence	Urban	Male	14	29.4	0.0208703	162	0.0125247
l24c.10	24C	High_latitude	Lund_u	Absence	Urban	Male	23	25.4	0.0188067	172	0.0173366
l24c.11	24C	High_latitude	Lund_u	Absence	Urban	Male	23	28.4	0.0194558	172	0.0136107
l24c.12	24C	High_latitude	Lund_u	Absence	Urban	Female	25	31.8	0.0199969	173	0.00981792
l24c.13	24C	High_latitude	Lund_u	Absence	Urban	Female	25	35.1	0.0206872	172	0.00113637
l24c.14	24C	High_latitude	Lund_u	Absence	Urban	Male	31	28.5	0.0187145	179	0.00621812
l24c.2	24C	High_latitude	Lund_u	Absence	Urban	Female	14	29	0.0207858	162	0.0133383
l24c.3	24C	High_latitude	Lund_u	Absence	Urban	Male	16	28.5	0.0204262	164	0.0115876
l24c.4	24C	High_latitude	Lund_u	Absence	Urban	Female	17	33.6	0.0213002	165	0.00701826
l24c.5	24C	High_latitude	Lund_u	Absence	Urban	Male	18	27.2	0.0197797	167	0.0248595
l24c.6	24C	High_latitude	Lund_u	Absence	Urban	Male	20	29.2	0.0200843	168	0.00673464
l24c.7	24C	High_latitude	Lund_u	Absence	Urban	Male	20	29.3	0.0199857	169	0.0119241
l24c.8	24C	High_latitude	Lund_u	Absence	Urban	Male	22	29.3	0.019752	171	0.00605088
l24c.9	24C	High_latitude	Lund_u	Absence	Urban	Male	22	29.2	0.019732	171	0.0157977
l24t.1	24C	High_latitude	Lund_u	Presence	Urban	Male	15	27.6	0.0203547	163	0.0146663
l24t.10	24C	High_latitude	Lund_u	Presence	Urban	Male	22	29.1	0.0197119	171	0.00542406
l24t.11	24C	High_latitude	Lund_u	Presence	Urban	Male	23	28.6	0.0194966	172	0.0154699
l24t.12	24C	High_latitude	Lund_u	Presence	Urban	Male	24	32.3	0.0202039	172	-0.00186626
l24t.13	24C	High_latitude	Lund_u	Presence	Urban	Female	25	32.8	0.0202932	172	0.00835943
l24t.16	24C	High_latitude	Lund_u	Presence	Urban	Female	28	32.2	0.0197271	176	0.00551337
l24t.17	24C	High_latitude	Lund_u	Presence	Urban	Female	31	33	0.0195336	179	0.0123387
l24t.2	24C	High_latitude	Lund_u	Presence	Urban	Male	15	29	0.0206583	163	0.0146245
l24t.3	24C	High_latitude	Lund_u	Presence	Urban	Male	15	33.5	0.0215432	163	-0.00119761
l24t.4	24C	High_latitude	Lund_u	Presence	Urban	Male	15	31.8	0.0212237	163	0.011012
l24t.6	24C	High_latitude	Lund_u	Presence	Urban	Male	17	27.3	0.0200417	165	0.0161775
l24t.7	24C	High_latitude	Lund_u	Presence	Urban	Female	18	33	0.0209372	167	0.00479065
l24t.8	24C	High_latitude	Lund_u	Presence	Urban	Male	20	27.9	0.019696	169	0.0084223
l24t.9	24C	High_latitude	Lund_u	Presence	Urban	Female	21	30.8	0.0201619	170	0.0137986
t20c.1	20C	High_latitude	Malmo_r	Absence	Rural	Female	11	39	0.0230413	159	0.0241256
t20c.1.all	20C	High_latitude	Malmo_r	Absence	Rural	Female	25	31.3	0.0199053	173	0.00936208
t20c.11	20C	High_latitude	Malmo_r	Absence	Rural	Male	28	31.5	0.0197142	175	0.00869702
t20c.12	20C	High_latitude	Malmo_r	Absence	Rural	Female	30	33.4	0.019711	178	0.00992905
t20c.13	20C	High_latitude	Malmo_r	Absence	Rural	Female	32	32.4	0.0192163	181	0.00905132
t20c.14	20C	High_latitude	Malmo_r	Absence	Rural	Female	35	33.4	0.0190682	184	0.0116312
t20c.15	20C	High_latitude	Malmo_r	Absence	Rural	Male	36	33.8	0.0190295	185	-0.010945
t20c.16	20C	High_latitude	Malmo_r	Absence	Rural	Female	41	33.3	0.0184503	190	0.00708038
t20c.17	20C	High_latitude	Malmo_r	Absence	Rural	Female	48	31.4	0.0175858	196	0.0129475
t20c.2	20C	High_latitude	Malmo_r	Absence	Rural	Male	18	30.7	0.0206281	166	0.018647
t20c.3	20C	High_latitude	Malmo_r	Absence	Rural	Male	22	34.2	0.0207778	170	0.00914445
t20c.4	20C	High_latitude	Malmo_r	Absence	Rural	Female	23	32.6	0.0203761	171	0.0159141
t20c.5	20C	High_latitude	Malmo_r	Absence	Rural	Female	24	34.2	0.0204175	173	0.0102587
t20c.6	20C	High_latitude	Malmo_r	Absence	Rural	Male	25	32.9	0.0201935	173	0.00301665
t20c.7	20C	High_latitude	Malmo_r	Absence	Rural	Male	25	31.9	0.0200151	173	0.00617333
t20c.8	20C	High_latitude	Malmo_r	Absence	Rural	Male	25	29.5	0.0194505	174	0.00797448
t20c.9	20C	High_latitude	Malmo_r	Absence	Rural	Female	26	35.6	0.0204134	175	0.0119927
t20t.1	20C	High_latitude	Malmo_r	Presence	Rural	Male	18	34.7	0.0213659	166	0.0165841
t20t.10	20C	High_latitude	Malmo_r	Presence	Rural	Male	34	31.3	0.0188176	183	0.0123879
t20t.11	20C	High_latitude	Malmo_r	Presence	Rural	Female	36	33.6	0.0192051	183	0.0047061
t20t.12	20C	High_latitude	Malmo_r	Presence	Rural	Male	37	30.3	0.0184386	185	0.00776797
t20t.13	20C	High_latitude	Malmo_r	Presence	Rural	Male	37	30.4	0.0183572	186	0.00326271
t20t.14	20C	High_latitude	Malmo_r	Presence	Rural	Male	40	27.5	0.0175354	189	0.0113104
t20t.15	20C	High_latitude	Malmo_r	Presence	Rural	Female	43	32.2	0.0180832	192	0.0143774
t20t.16	20C	High_latitude	Malmo_r	Presence	Rural	Female	49	32	0.0175037	198	0.00371528
t20t.2	20C	High_latitude	Malmo_r	Presence	Rural	Male	21	29.7	0.020066	169	0.012402
t20t.3	20C	High_latitude	Malmo_r	Presence	Rural	Male	25	34.8	0.020518	173	0.0106319
t20t.4	20C	High_latitude	Malmo_r	Presence	Rural	Female	26	33.4	0.0201641	174	0.00705956
t20t.5	20C	High_latitude	Malmo_r	Presence	Rural	Female	28	28.2	0.0188662	177	0.0208592
t20t.6	20C	High_latitude	Malmo_r	Presence	Rural	Female	29	35.3	0.0201349	177	0.0099468
t20t.7	20C	High_latitude	Malmo_r	Presence	Rural	Male	32	33.2	0.0194586	180	0.0116992
t20t.8	20C	High_latitude	Malmo_r	Presence	Rural	Male	33	38.6	0.0200728	182	0.00359445
t20t.9	20C	High_latitude	Malmo_r	Presence	Rural	Female	33	34.9	0.0195192	182	0.00896509
t24c.1	24C	High_latitude	Malmo_r	Absence	Rural	Male	14	30.5	0.0210971	162	0.0151492
t24c.10	24C	High_latitude	Malmo_r	Absence	Rural	Male	29	28.3	0.0187801	178	0.0123327
t24c.11	24C	High_latitude	Malmo_r	Absence	Rural	Male	30	25.4	0.0182754	177	0.0114754
t24c.12	24C	High_latitude	Malmo_r	Absence	Rural	Male	30	23.7	0.0177836	178	0
t24c.13	24C	High_latitude	Malmo_r	Absence	Rural	Female	35	32.9	0.0189863	184	0.00598847
t24c.14	24C	High_latitude	Malmo_r	Absence	Rural	Female	35	25.2	0.0175372	184	0.00778308
t24c.15	24C	High_latitude	Malmo_r	Absence	Rural	Male	36	26.2	0.0176528	185	0.0147125
t24c.16	24C	High_latitude	Malmo_r	Absence	Rural	Female	38	30	0.0181882	187	-0.0152323
t24c.17	24C	High_latitude	Malmo_r	Absence	Rural	Female	40	31.8	0.0184014	188	0.00981792
t24c.2	24C	High_latitude	Malmo_r	Absence	Rural	Female	15	32.9	0.0214323	163	0.0191173
t24c.3	24C	High_latitude	Malmo_r	Absence	Rural	Male	16	26.8	0.0200512	164	0.00876052
t24c.4	24C	High_latitude	Malmo_r	Absence	Rural	Female	22	27.8	0.019559	170	0.0132222
t24c.6	24C	High_latitude	Malmo_r	Absence	Rural	Male	26	28.1	0.0191711	174	0.0130856
t24c.7	24C	High_latitude	Malmo_r	Absence	Rural	Female	26	29.2	0.0193918	174	0.00473795
t24c.8	24C	High_latitude	Malmo_r	Absence	Rural	Female	26	32.1	0.019822	175	0.0132579
t24c.9	24C	High_latitude	Malmo_r	Absence	Rural	Female	28	31.6	0.0195094	177	0.0116777
t24t.1	24C	High_latitude	Malmo_r	Presence	Rural	Female	12	32.1	0.0216804	160	0.0115009
t24t.2	24C	High_latitude	Malmo_r	Presence	Rural	Male	15	31.1	0.0210872	163	0.0118599
t24t.4	24C	High_latitude	Malmo_r	Presence	Rural	Female	17	40.4	0.0224172	165	0.00966371
t24t.5	24C	High_latitude	Malmo_r	Presence	Rural	Male	17	30	0.0204891	166	0.00396053
t24t.6	24C	High_latitude	Malmo_r	Presence	Rural	Male	20	27.2	0.019662	168	0.00792897
t24t.8	24C	High_latitude	Malmo_r	Presence	Rural	Male	23	23.8	0.0184284	172	0.00579751
t24t.9	24C	High_latitude	Malmo_r	Presence	Rural	Female	35	31.4	0.0187327	184	-0.00516158
m20c.1	20C	High_latitude	Malmo_u	Absence	Urban	Male	15	32.2	0.0211705	164	0.0114662
m20c.10	20C	High_latitude	Malmo_u	Absence	Urban	Male	43	25.6	0.0168885	192	0.0150447
m20c.11	20C	High_latitude	Malmo_u	Absence	Urban	Female	47	38.8	0.0187611	195	0.00956157
m20c.12	20C	High_latitude	Malmo_u	Absence	Urban	Male	47	31.1	0.0175368	196	0.00819012
m20c.13	20C	High_latitude	Malmo_u	Absence	Urban	Female	48	33.5	0.0180079	195	0.00588278
m20c.2	20C	High_latitude	Malmo_u	Absence	Urban	Male	20	35.6	0.0210138	170	0.0135737
m20c.3	20C	High_latitude	Malmo_u	Absence	Urban	Male	26	27.8	0.0190002	175	0.0138945
m20c.5	20C	High_latitude	Malmo_u	Absence	Urban	Female	37	35.7	0.0192212	186	0.0103707
m20c.6	20C	High_latitude	Malmo_u	Absence	Urban	Male	38	27.3	0.017779	186	0.00218581
m20c.7	20C	High_latitude	Malmo_u	Absence	Urban	Female	39	36.9	0.0192952	187	0.00952561
m20c.8	20C	High_latitude	Malmo_u	Absence	Urban	Female	39	35	0.0189114	188	0.00618896
m20c.9	20C	High_latitude	Malmo_u	Absence	Urban	Female	40	34.4	0.0187199	189	0.00909247
m20t.1	20C	High_latitude	Malmo_u	Presence	Urban	Male	27	32.6	0.0197972	176	-0.00371528
m20t.10	20C	High_latitude	Malmo_u	Presence	Urban	Male	41	31.9	0.0182242	190	0.00617333
m20t.11	20C	High_latitude	Malmo_u	Presence	Urban	Female	42	28.6	0.0176495	190	0.00139373
m20t.12	20C	High_latitude	Malmo_u	Presence	Urban	Male	43	28.5	0.0174474	192	0.00689723
m20t.13	20C	High_latitude	Malmo_u	Presence	Urban	Female	44	34.7	0.0185693	191	0.00901561
m20t.2	20C	High_latitude	Malmo_u	Presence	Urban	Male	27	26.5	0.0185149	177	0.0492541
m20t.3	20C	High_latitude	Malmo_u	Presence	Urban	Male	28	32.8	0.0197199	177	0.0101062
m20t.4	20C	High_latitude	Malmo_u	Presence	Urban	Female	33	37.6	0.0198197	183	0.00158941
m20t.5	20C	High_latitude	Malmo_u	Presence	Urban	Male	38	31.6	0.0184661	187	-0.00448019
m20t.6	20C	High_latitude	Malmo_u	Presence	Urban	Female	39	39.2	0.0196186	187	-0.00516825
m20t.7	20C	High_latitude	Malmo_u	Presence	Urban	Female	39	35.7	0.0191185	187	-0.0121249
m20t.8	20C	High_latitude	Malmo_u	Presence	Urban	Male	40	28.5	0.0177244	189	0.00553669
m20t.9	20C	High_latitude	Malmo_u	Presence	Urban	Female	40	30.4	0.0180658	189	0.0051951
m24c.1	24C	High_latitude	Malmo_u	Absence	Urban	Male	12	28.2	0.0207411	161	0.00833454
m24c.10	24C	High_latitude	Malmo_u	Absence	Urban	Female	25	30.4	0.0196232	174	0.0127432
m24c.12	24C	High_latitude	Malmo_u	Absence	Urban	Male	34	27.3	0.0180704	183	0.0106977
m24c.13	24C	High_latitude	Malmo_u	Absence	Urban	Female	35	33.6	0.0193106	182	0.00987138
m24c.14	24C	High_latitude	Malmo_u	Absence	Urban	Male	36	26.5	0.0177143	185	0.0180302
m24c.15	24C	High_latitude	Malmo_u	Absence	Urban	Male	39	29.6	0.0180201	188	0.0111687
m24c.2	24C	High_latitude	Malmo_u	Absence	Urban	Male	24	34.1	0.0202833	174	0.00521014
m24c.2	24C	High_latitude	Malmo_u	Absence	Urban	Male	15	27.6	0.020108	165	0.0173419
m24c.3	24C	High_latitude	Malmo_u	Absence	Urban	Male	24	32.1	0.0200512	173	0.0132579
m24c.3	24C	High_latitude	Malmo_u	Absence	Urban	Female	17	35.1	0.0214349	166	0.0061716
m24c.4	24C	High_latitude	Malmo_u	Absence	Urban	Female	18	34.6	0.0210944	168	0.0134128
m24c.5	24C	High_latitude	Malmo_u	Absence	Urban	Male	18	30.7	0.0205046	167	0.0174566
m24c.6	24C	High_latitude	Malmo_u	Absence	Urban	Female	19	32.6	0.0208641	167	0.00544663
m24c.7	24C	High_latitude	Malmo_u	Absence	Urban	Male	19	27.6	0.0198672	167	0.00641766
m24c.8	24C	High_latitude	Malmo_u	Absence	Urban	Female	20	32.5	0.0205991	169	0.00902409
m24c.9	24C	High_latitude	Malmo_u	Absence	Urban	Male	21	31.3	0.0202566	170	0.00504759
m24c.all	24C	High_latitude	Malmo_u	Absence	Urban	Male	24	23.5	0.0182486	173	0.0171184
m24t.1	24C	High_latitude	Malmo_u	Presence	Urban	Male	19	26.3	0.0194617	168	0.0174656
m24t.11	24C	High_latitude	Malmo_u	Presence	Urban	Male	28	27.2	0.0187683	176	0.0128158
m24t.12	24C	High_latitude	Malmo_u	Presence	Urban	Female	28	31.6	0.0195094	177	0.0152281
m24t.13	24C	High_latitude	Malmo_u	Presence	Urban	Male	29	26.4	0.0185987	176	0.014605
m24t.14	24C	High_latitude	Malmo_u	Presence	Urban	Female	30	31.4	0.0192559	179	-0.0408431
m24t.15	24C	High_latitude	Malmo_u	Presence	Urban	Male	31	29.7	0.0188397	180	0.0130339
m24t.16	24C	High_latitude	Malmo_u	Presence	Urban	Male	32	29.5	0.0188022	180	0.00797448
m24t.2	24C	High_latitude	Malmo_u	Presence	Urban	Male	20	21.7	0.0181018	170	0.00812753
m24t.3	24C	High_latitude	Malmo_u	Presence	Urban	Male	22	28.8	0.0196513	171	0.00412386
m24t.4	24C	High_latitude	Malmo_u	Presence	Urban	Female	22	31.4	0.0200396	172	0.00126985
m24t.5	24C	High_latitude	Malmo_u	Presence	Urban	Male	23	24.7	0.0186442	172	0.0192827
m24t.6	24C	High_latitude	Malmo_u	Presence	Urban	Female	24	33.1	0.0203461	172	0.0100168
m24t.7	24C	High_latitude	Malmo_u	Presence	Urban	Female	26	29.9	0.0195279	174	-0.00201682
m24t.8	24C	High_latitude	Malmo_u	Presence	Urban	Female	26	29.4	0.01932	175	0.00270274
m24t.9	24C	High_latitude	Malmo_u	Presence	Urban	Female	26	31.1	0.0196412	175	0.011253

## Sheet: Analysis 2
ID	Temperature	Region	Population	Predator_cue	Urbanization	Sex	thermal_exposure_duration	Weight_F0	lnGR_F0	DT_F0	lnGR_final
v20c.1	20C	High_latitude	Lund_r	Absence	Rural	Female	19	35.5	0.0215032	166	0.0151834
v20c.12	20C	High_latitude	Lund_r	Absence	Rural	Female	44	35.3	0.0185619	192	0.00668586
v20c.13	20C	High_latitude	Lund_r	Absence	Rural	Female	54	35.9	0.0178146	201	0.0103144
v20c.6	20C	High_latitude	Lund_r	Absence	Rural	Female	34	31.1	0.0189901	181	0.0130684
v20c.7	20C	High_latitude	Lund_r	Absence	Rural	Female	35	29.3	0.0185582	182	0.00802783
v20c.8	20C	High_latitude	Lund_r	Absence	Rural	Female	36	38.8	0.0199914	183	0.00857635
v20t.13	20C	High_latitude	Lund_r	Presence	Rural	Female	36	31.5	0.0188524	183	-0.00320007
v20t.14	20C	High_latitude	Lund_r	Presence	Rural	Female	39	32.2	0.0186665	186	-0.00250003
v20t.2	20C	High_latitude	Lund_r	Presence	Rural	Female	24	34.3	0.020795	170	-0.00234607
v20t.3	20C	High_latitude	Lund_r	Presence	Rural	Female	26	33.4	0.0201641	174	0.00238098
v20t.4	20C	High_latitude	Lund_r	Presence	Rural	Female	26	34.6	0.020367	174	0.0150279
v20t.7	20C	High_latitude	Lund_r	Presence	Rural	Female	29	33.1	0.0198837	176	0.0184569
l20c.1.over20	20C	High_latitude	Lund_u	Absence	Urban	Female	30	32.2	0.0195054	178	0.00969887
l20c.3	20C	High_latitude	Lund_u	Absence	Urban	Female	36	27.8	0.0180708	184	0.00845196
l20c.8	20C	High_latitude	Lund_u	Absence	Urban	Female	44	33.3	0.0181635	193	0.00649983
l20c.9	20C	High_latitude	Lund_u	Absence	Urban	Female	44	33.7	0.0182254	193	0.0132042
l20t.2	20C	High_latitude	Lund_u	Presence	Urban	Female	25	31.7	0.0199787	173	0.00498468
l20t.5	20C	High_latitude	Lund_u	Presence	Urban	Female	39	37.4	0.0192642	188	0.00106667
l20t.6	20C	High_latitude	Lund_u	Presence	Urban	Female	40	30.6	0.0181968	188	0.013275
l20t.7	20C	High_latitude	Lund_u	Presence	Urban	Female	42	34.5	0.0185391	191	0.00795559
t20c.1	20C	High_latitude	Malmo_r	Absence	Rural	Female	11	39	0.0230413	159	0.0241256
t20c.1.all	20C	High_latitude	Malmo_r	Absence	Rural	Female	25	31.3	0.0199053	173	0.00936208
t20c.12	20C	High_latitude	Malmo_r	Absence	Rural	Female	30	33.4	0.019711	178	0.00992905
t20c.13	20C	High_latitude	Malmo_r	Absence	Rural	Female	32	32.4	0.0192163	181	0.00905132
t20c.14	20C	High_latitude	Malmo_r	Absence	Rural	Female	35	33.4	0.0190682	184	0.0116312
t20c.16	20C	High_latitude	Malmo_r	Absence	Rural	Female	41	33.3	0.0184503	190	0.00708038
t20c.17	20C	High_latitude	Malmo_r	Absence	Rural	Female	48	31.4	0.0175858	196	0.0129475
t20c.4	20C	High_latitude	Malmo_r	Absence	Rural	Female	23	32.6	0.0203761	171	0.0159141
t20c.5	20C	High_latitude	Malmo_r	Absence	Rural	Female	24	34.2	0.0204175	173	0.0102587
t20c.9	20C	High_latitude	Malmo_r	Absence	Rural	Female	26	35.6	0.0204134	175	0.0119927
t20t.11	20C	High_latitude	Malmo_r	Presence	Rural	Female	36	33.6	0.0192051	183	0.0047061
t20t.15	20C	High_latitude	Malmo_r	Presence	Rural	Female	43	32.2	0.0180832	192	0.0143774
t20t.16	20C	High_latitude	Malmo_r	Presence	Rural	Female	49	32	0.0175037	198	0.00371528
t20t.4	20C	High_latitude	Malmo_r	Presence	Rural	Female	26	33.4	0.0201641	174	0.00705956
t20t.5	20C	High_latitude	Malmo_r	Presence	Rural	Female	28	28.2	0.0188662	177	0.0208592
t20t.6	20C	High_latitude	Malmo_r	Presence	Rural	Female	29	35.3	0.0201349	177	0.0099468
t20t.9	20C	High_latitude	Malmo_r	Presence	Rural	Female	33	34.9	0.0195192	182	0.00896509
m20c.11	20C	High_latitude	Malmo_u	Absence	Urban	Female	47	38.8	0.0187611	195	0.00956157
m20c.13	20C	High_latitude	Malmo_u	Absence	Urban	Female	48	33.5	0.0180079	195	0.00588278
m20c.5	20C	High_latitude	Malmo_u	Absence	Urban	Female	37	35.7	0.0192212	186	0.0103707
m20c.7	20C	High_latitude	Malmo_u	Absence	Urban	Female	39	36.9	0.0192952	187	0.00952561
m20c.8	20C	High_latitude	Malmo_u	Absence	Urban	Female	39	35	0.0189114	188	0.00618896
m20c.9	20C	High_latitude	Malmo_u	Absence	Urban	Female	40	34.4	0.0187199	189	0.00909247
m20t.11	20C	High_latitude	Malmo_u	Presence	Urban	Female	42	28.6	0.0176495	190	0.00139373
m20t.13	20C	High_latitude	Malmo_u	Presence	Urban	Female	44	34.7	0.0185693	191	0.00901561
m20t.4	20C	High_latitude	Malmo_u	Presence	Urban	Female	33	37.6	0.0198197	183	0.00158941
m20t.6	20C	High_latitude	Malmo_u	Presence	Urban	Female	39	39.2	0.0196186	187	-0.00516825
m20t.7	20C	High_latitude	Malmo_u	Presence	Urban	Female	39	35.7	0.0191185	187	-0.0121249
m20t.9	20C	High_latitude	Malmo_u	Presence	Urban	Female	40	30.4	0.0180658	189	0.0051951
v24c.11	24C	High_latitude	Lund_r	Absence	Rural	Female	31	26.5	0.0185149	177	0.0124354
v24c.12	24C	High_latitude	Lund_r	Absence	Rural	Female	32	31	0.0190777	180	0.00509582
v24c.13	24C	High_latitude	Lund_r	Absence	Rural	Female	37	26.2	0.0177487	184	0.0393693
v24c.14	24C	High_latitude	Lund_r	Absence	Rural	Female	38	30.6	0.0184919	185	0.00516158
v24c.4	24C	High_latitude	Lund_r	Absence	Rural	Female	23	31.6	0.0201939	171	-0.000633915
v24c.5	24C	High_latitude	Lund_r	Absence	Rural	Female	25	27.4	0.0193599	171	0.00575579
v24c.6	24C	High_latitude	Lund_r	Absence	Rural	Female	26	36.9	0.0208567	173	0.012093
v24t.10	24C	High_latitude	Lund_r	Presence	Rural	Female	23	31.6	0.0203127	170	0.00188978
v24t.11	24C	High_latitude	Lund_r	Presence	Rural	Female	23	30.6	0.0202426	169	0.00643142
v24t.12	24C	High_latitude	Lund_r	Presence	Rural	Female	24	34.6	0.0206038	172	0.00286949
v24t.13	24C	High_latitude	Lund_r	Presence	Rural	Female	25	31.3	0.020021	172	0.00566967
v24t.3	24C	High_latitude	Lund_r	Presence	Rural	Female	16	26.2	0.0199132	164	0.0147125
v24t.5	24C	High_latitude	Lund_r	Presence	Rural	Female	20	29.5	0.0203879	166	0.00797448
v24t.8	24C	High_latitude	Lund_r	Presence	Rural	Female	20	32.1	0.0207716	167	0.0115009
l24c.12	24C	High_latitude	Lund_u	Absence	Urban	Female	25	31.8	0.0199969	173	0.00981792
l24c.13	24C	High_latitude	Lund_u	Absence	Urban	Female	25	35.1	0.0206872	172	0.00113637
l24c.2	24C	High_latitude	Lund_u	Absence	Urban	Female	14	29	0.0207858	162	0.0133383
l24c.4	24C	High_latitude	Lund_u	Absence	Urban	Female	17	33.6	0.0213002	165	0.00701826
l24t.13	24C	High_latitude	Lund_u	Presence	Urban	Female	25	32.8	0.0202932	172	0.00835943
l24t.16	24C	High_latitude	Lund_u	Presence	Urban	Female	28	32.2	0.0197271	176	0.00551337
l24t.17	24C	High_latitude	Lund_u	Presence	Urban	Female	31	33	0.0195336	179	0.0123387
l24t.7	24C	High_latitude	Lund_u	Presence	Urban	Female	18	33	0.0209372	167	0.00479065
l24t.9	24C	High_latitude	Lund_u	Presence	Urban	Female	21	30.8	0.0201619	170	0.0137986
t24c.13	24C	High_latitude	Malmo_r	Absence	Rural	Female	35	32.9	0.0189863	184	0.00598847
t24c.14	24C	High_latitude	Malmo_r	Absence	Rural	Female	35	25.2	0.0175372	184	0.00778308
t24c.16	24C	High_latitude	Malmo_r	Absence	Rural	Female	38	30	0.0181882	187	-0.0152323
t24c.17	24C	High_latitude	Malmo_r	Absence	Rural	Female	40	31.8	0.0184014	188	0.00981792
t24c.2	24C	High_latitude	Malmo_r	Absence	Rural	Female	15	32.9	0.0214323	163	0.0191173
t24c.4	24C	High_latitude	Malmo_r	Absence	Rural	Female	22	27.8	0.019559	170	0.0132222
t24c.7	24C	High_latitude	Malmo_r	Absence	Rural	Female	26	29.2	0.0193918	174	0.00473795
t24c.8	24C	High_latitude	Malmo_r	Absence	Rural	Female	26	32.1	0.019822	175	0.0132579
t24c.9	24C	High_latitude	Malmo_r	Absence	Rural	Female	28	31.6	0.0195094	177	0.0116777
t24t.1	24C	High_latitude	Malmo_r	Presence	Rural	Female	12	32.1	0.0216804	160	0.0115009
t24t.4	24C	High_latitude	Malmo_r	Presence	Rural	Female	17	40.4	0.0224172	165	0.00966371
t24t.9	24C	High_latitude	Malmo_r	Presence	Rural	Female	35	31.4	0.0187327	184	-0.00516158
m24c.10	24C	High_latitude	Malmo_u	Absence	Urban	Female	25	30.4	0.0196232	174	0.0127432
m24c.13	24C	High_latitude	Malmo_u	Absence	Urban	Female	35	33.6	0.0193106	182	0.00987138
m24c.3	24C	High_latitude	Malmo_u	Absence	Urban	Female	17	35.1	0.0214349	166	0.0061716
m24c.4	24C	High_latitude	Malmo_u	Absence	Urban	Female	18	34.6	0.0210944	168	0.0134128
m24c.6	24C	High_latitude	Malmo_u	Absence	Urban	Female	19	32.6	0.0208641	167	0.00544663
m24c.8	24C	High_latitude	Malmo_u	Absence	Urban	Female	20	32.5	0.0205991	169	0.00902409
m24t.12	24C	High_latitude	Malmo_u	Presence	Urban	Female	28	31.6	0.0195094	177	0.0152281
m24t.14	24C	High_latitude	Malmo_u	Presence	Urban	Female	30	31.4	0.0192559	179	-0.0408431
m24t.4	24C	High_latitude	Malmo_u	Presence	Urban	Female	22	31.4	0.0200396	172	0.00126985
m24t.6	24C	High_latitude	Malmo_u	Presence	Urban	Female	24	33.1	0.0203461	172	0.0100168
m24t.7	24C	High_latitude	Malmo_u	Presence	Urban	Female	26	29.9	0.0195279	174	-0.00201682
m24t.8	24C	High_latitude	Malmo_u	Presence	Urban	Female	26	29.4	0.01932	175	0.00270274
m24t.9	24C	High_latitude	Malmo_u	Presence	Urban	Female	26	31.1	0.0196412	175	0.011253
v28c.13	28C	High_latitude	Lund_r	Absence	Rural	Female	29	26.4	0.0185987	176	0.00670454
v28c.15	28C	High_latitude	Lund_r	Absence	Rural	Female	31	28.4	0.0186949	179	0.0142675
v28c.3	28C	High_latitude	Lund_r	Absence	Rural	Female	15	30.9	0.0210476	163	0.00699594
v28c.9	28C	High_latitude	Lund_r	Absence	Rural	Female	23	30.4	0.020085	170	0.00455304
v28t.11	28C	High_latitude	Lund_r	Presence	Rural	Female	20	25.9	0.0196039	166	0.0170158
v28t.12	28C	High_latitude	Lund_r	Presence	Rural	Female	21	30.2	0.0201647	169	0.00393455
v28t.14	28C	High_latitude	Lund_r	Presence	Rural	Female	25	29.9	0.019755	172	0.00265785
v28t.16	28C	High_latitude	Lund_r	Presence	Rural	Female	27	26.2	0.0187687	174	-0.00153257
v28t.16.all	28C	High_latitude	Lund_r	Presence	Rural	Female	26	29.1	0.019484	173	0.0067574
v28t.4	28C	High_latitude	Lund_r	Presence	Rural	Female	14	30.3	0.0210565	162	0.0158562
v28t.6	28C	High_latitude	Lund_r	Presence	Rural	Female	15	31.9	0.0213741	162	0.019119
v28t.8	28C	High_latitude	Lund_r	Presence	Rural	Female	18	26.8	0.0199297	165	0.0178371
l28c.1	28C	High_latitude	Lund_u	Absence	Urban	Female	8	28.7	0.0215186	156	0.00207974
l28c.10	28C	High_latitude	Lund_u	Absence	Urban	Female	28	26.8	0.0185785	177	0.00947354
l28c.11	28C	High_latitude	Lund_u	Absence	Urban	Female	30	29.4	0.0188882	179	0.0105985
l28c.13	28C	High_latitude	Lund_u	Absence	Urban	Female	35	28.6	0.0184253	182	0.00277782
l28c.14	28C	High_latitude	Lund_u	Absence	Urban	Female	36	23.9	0.0172493	184	0.00739304
l28c.3	28C	High_latitude	Lund_u	Absence	Urban	Female	21	28.8	0.0198839	169	0.00412386
l28c.6	28C	High_latitude	Lund_u	Absence	Urban	Female	24	29.2	0.0196173	172	0.00805478
l28c.8	28C	High_latitude	Lund_u	Absence	Urban	Female	26	28	0.0190412	175	0.00975803
l28t.1	28C	High_latitude	Lund_u	Presence	Urban	Female	13	29.4	0.021	161	0.0137986
l28t.10	28C	High_latitude	Lund_u	Presence	Urban	Female	22	29.3	0.019752	171	0.000681432
l28t.11	28C	High_latitude	Lund_u	Presence	Urban	Female	23	25.2	0.0187607	172	0.00701826
l28t.13	28C	High_latitude	Lund_u	Presence	Urban	Female	24	24.5	0.0187057	171	0.0164476
l28t.16	28C	High_latitude	Lund_u	Presence	Urban	Female	26	29	0.0193523	174	0.000688469
l28t.17	28C	High_latitude	Lund_u	Presence	Urban	Female	26	28.1	0.0191711	174	0.0124178
l28t.18	28C	High_latitude	Lund_u	Presence	Urban	Female	27	25.5	0.0184016	176	0.00919702
l28t.4	28C	High_latitude	Lund_u	Presence	Urban	Female	17	27.7	0.0201299	165	0.0146152
l28t.7	28C	High_latitude	Lund_u	Presence	Urban	Female	18	32.9	0.020919	167	0.0118028
t28c.1.all	28C	High_latitude	Malmo_r	Absence	Rural	Female	27	24.7	0.0183246	175	-0.00491828
t28c.10	28C	High_latitude	Malmo_r	Absence	Rural	Female	26	28.3	0.0191021	175	0.0116671
t28c.11	28C	High_latitude	Malmo_r	Absence	Rural	Female	26	23.8	0.0183219	173	0.0114317
t28c.16	28C	High_latitude	Malmo_r	Absence	Rural	Female	31	29.2	0.0187454	180	0.00805478
t28c.2	28C	High_latitude	Malmo_r	Absence	Rural	Female	13	27	0.020471	161	0.00655796
t28c.2b	28C	High_latitude	Malmo_r	Presence	Rural	Female	19	28.5	0.0200593	167	0.0148717
t28c.4	28C	High_latitude	Malmo_r	Absence	Rural	Female	17	30.2	0.0206536	165	0.00328415
t28c.7	28C	High_latitude	Malmo_r	Absence	Rural	Female	26	24.6	0.0184066	174	0.00481951
t28c.8	28C	High_latitude	Malmo_r	Absence	Rural	Female	26	27.2	0.0188755	175	-0.00221814
t28c.9	28C	High_latitude	Malmo_r	Absence	Rural	Female	26	29.7	0.019378	175	0.00792183
t28t.12	28C	High_latitude	Malmo_r	Presence	Rural	Female	22	30	0.020007	170	0.0091221
t28t.13	28C	High_latitude	Malmo_r	Presence	Rural	Female	22	28.3	0.0195489	171	0.00140846
t28t.15	28C	High_latitude	Malmo_r	Presence	Rural	Female	26	29.5	0.0193394	175	-0.00136055
t28t.16	28C	High_latitude	Malmo_r	Presence	Rural	Female	27	27.1	0.0187474	176	0.0156108
t28t.18	28C	High_latitude	Malmo_r	Presence	Rural	Female	31	27.9	0.0184924	180	0.015843
t28t.3	28C	High_latitude	Malmo_r	Presence	Rural	Female	14	28.7	0.0207216	162	0.00481951
t28t.5	28C	High_latitude	Malmo_r	Presence	Rural	Female	18	26.9	0.0197133	167	0.0191296
t28t.8	28C	High_latitude	Malmo_r	Presence	Rural	Female	19	31	0.0204404	168	0.010065
m28c.11	28C	High_latitude	Malmo_u	Absence	Urban	Female	26	27.2	0.018984	174	0.0128158
m28c.12	28C	High_latitude	Malmo_u	Absence	Urban	Female	27	28.1	0.0189532	176	-0.00947354
m28c.13	28C	High_latitude	Malmo_u	Absence	Urban	Female	28	26.3	0.0186833	175	0
m28c.14	28C	High_latitude	Malmo_u	Absence	Urban	Female	28	29.5	0.0191208	177	0.0156431
m28c.17	28C	High_latitude	Malmo_u	Absence	Urban	Female	32	27.3	0.0182701	181	0.009304
m28c.18	28C	High_latitude	Malmo_u	Absence	Urban	Female	32	26.3	0.0180639	181	0.00451147
m28c.7	28C	High_latitude	Malmo_u	Absence	Urban	Female	23	31.6	0.0201939	171	0.00500026
m28c.8	28C	High_latitude	Malmo_u	Absence	Urban	Female	23	26.1	0.0189647	172	0.00678031
m28t.1	28C	High_latitude	Malmo_u	Presence	Urban	Female	15	28	0.0203183	164	0.00213146
m28t.12	28C	High_latitude	Malmo_u	Presence	Urban	Female	27	22	0.0175627	176	0.00975803
m28t.14	28C	High_latitude	Malmo_u	Presence	Urban	Female	31	25.8	0.0180576	180	0.00909247
m28t.15	28C	High_latitude	Malmo_u	Presence	Urban	Female	32	25.4	0.0178715	181	0.00620205
m28t.3	28C	High_latitude	Malmo_u	Presence	Urban	Female	18	26.8	0.019691	167	0.0198745
m28t.4	28C	High_latitude	Malmo_u	Presence	Urban	Female	20	24.3	0.0187675	170	0.00806561
v20c.10	20C	High_latitude	Lund_r	Absence	Rural	Male	42	31.1	0.0181863	189	0.00880645
v20c.11	20C	High_latitude	Lund_r	Absence	Rural	Male	43	29.3	0.0178708	189	0.0112799
v20c.2	20C	High_latitude	Lund_r	Absence	Rural	Male	24	36.4	0.0211445	170	0.0122542
v20c.3	20C	High_latitude	Lund_r	Absence	Rural	Male	25	32.3	0.0200871	173	0.00729564
v20c.4	20C	High_latitude	Lund_r	Absence	Rural	Male	30	33.8	0.0197779	178	0.00811706
v20c.5	20C	High_latitude	Lund_r	Absence	Rural	Male	32	36	0.0201321	178	-0.0126116
v20c.9	20C	High_latitude	Lund_r	Absence	Rural	Male	37	31	0.018663	184	0.0184747
v20c.all.1	20C	High_latitude	Lund_r	Absence	Rural	Male	31	27.8	0.01868	178	0.0217902
v20t.1	20C	High_latitude	Lund_r	Presence	Rural	Male	24	31.9	0.0202492	171	0.0150901
v20t.10	20C	High_latitude	Lund_r	Presence	Rural	Male	31	30.2	0.0191452	178	0.00969495
v20t.11	20C	High_latitude	Lund_r	Presence	Rural	Male	32	33.4	0.019711	178	0.00648068
v20t.12	20C	High_latitude	Lund_r	Presence	Rural	Male	33	29.7	0.0187356	181	0.0104942
v20t.5	20C	High_latitude	Lund_r	Presence	Rural	Male	27	33	0.020211	173	0.00597059
v20t.6	20C	High_latitude	Lund_r	Presence	Rural	Male	27	32.2	0.0199538	174	0.0102897
v20t.8	20C	High_latitude	Lund_r	Presence	Rural	Male	30	36.5	0.0203238	177	0.00487169
v20t.9	20C	High_latitude	Lund_r	Presence	Rural	Male	31	32.2	0.0195054	178	0.0120518
l20c.1	20C	High_latitude	Lund_u	Absence	Urban	Male	31	31.3	0.0192381	179	0.0117864
l20c.2	20C	High_latitude	Lund_u	Absence	Urban	Male	36	31	0.018663	184	0.00883424
l20c.4	20C	High_latitude	Lund_u	Absence	Urban	Male	36	29.6	0.0184118	184	0.0124426
l20c.6	20C	High_latitude	Lund_u	Absence	Urban	Male	40	30.3	0.0181444	188	0.0134021
l20c.7	20C	High_latitude	Lund_u	Absence	Urban	Male	40	33.4	0.0185638	189	0.00935843
l20t.1	20C	High_latitude	Lund_u	Presence	Urban	Male	1	35.5	0.0239566	149	0.00719303
l20t.3	20C	High_latitude	Lund_u	Presence	Urban	Male	33	31.2	0.0190078	181	0.0142255
l20t.4	20C	High_latitude	Lund_u	Presence	Urban	Male	35	32.2	0.0189725	183	-0.000622084
t20c.11	20C	High_latitude	Malmo_r	Absence	Rural	Male	28	31.5	0.0197142	175	0.00869702
t20c.15	20C	High_latitude	Malmo_r	Absence	Rural	Male	36	33.8	0.0190295	185	-0.010945
t20c.2	20C	High_latitude	Malmo_r	Absence	Rural	Male	18	30.7	0.0206281	166	0.018647
t20c.3	20C	High_latitude	Malmo_r	Absence	Rural	Male	22	34.2	0.0207778	170	0.00914445
t20c.6	20C	High_latitude	Malmo_r	Absence	Rural	Male	25	32.9	0.0201935	173	0.00301665
t20c.7	20C	High_latitude	Malmo_r	Absence	Rural	Male	25	31.9	0.0200151	173	0.00617333
t20c.8	20C	High_latitude	Malmo_r	Absence	Rural	Male	25	29.5	0.0194505	174	0.00797448
t20t.1	20C	High_latitude	Malmo_r	Presence	Rural	Male	18	34.7	0.0213659	166	0.0165841
t20t.10	20C	High_latitude	Malmo_r	Presence	Rural	Male	34	31.3	0.0188176	183	0.0123879
t20t.12	20C	High_latitude	Malmo_r	Presence	Rural	Male	37	30.3	0.0184386	185	0.00776797
t20t.13	20C	High_latitude	Malmo_r	Presence	Rural	Male	37	30.4	0.0183572	186	0.00326271
t20t.14	20C	High_latitude	Malmo_r	Presence	Rural	Male	40	27.5	0.0175354	189	0.0113104
t20t.2	20C	High_latitude	Malmo_r	Presence	Rural	Male	21	29.7	0.020066	169	0.012402
t20t.3	20C	High_latitude	Malmo_r	Presence	Rural	Male	25	34.8	0.020518	173	0.0106319
t20t.7	20C	High_latitude	Malmo_r	Presence	Rural	Male	32	33.2	0.0194586	180	0.0116992
t20t.8	20C	High_latitude	Malmo_r	Presence	Rural	Male	33	38.6	0.0200728	182	0.00359445
m20c.1	20C	High_latitude	Malmo_u	Absence	Urban	Male	15	32.2	0.0211705	164	0.0114662
m20c.10	20C	High_latitude	Malmo_u	Absence	Urban	Male	43	25.6	0.0168885	192	0.0150447
m20c.12	20C	High_latitude	Malmo_u	Absence	Urban	Male	47	31.1	0.0175368	196	0.00819012
m20c.2	20C	High_latitude	Malmo_u	Absence	Urban	Male	20	35.6	0.0210138	170	0.0135737
m20c.3	20C	High_latitude	Malmo_u	Absence	Urban	Male	26	27.8	0.0190002	175	0.0138945
m20c.6	20C	High_latitude	Malmo_u	Absence	Urban	Male	38	27.3	0.017779	186	0.00218581
m20t.1	20C	High_latitude	Malmo_u	Presence	Urban	Male	27	32.6	0.0197972	176	-0.00371528
m20t.10	20C	High_latitude	Malmo_u	Presence	Urban	Male	41	31.9	0.0182242	190	0.00617333
m20t.12	20C	High_latitude	Malmo_u	Presence	Urban	Male	43	28.5	0.0174474	192	0.00689723
m20t.2	20C	High_latitude	Malmo_u	Presence	Urban	Male	27	26.5	0.0185149	177	0.0492541
m20t.3	20C	High_latitude	Malmo_u	Presence	Urban	Male	28	32.8	0.0197199	177	0.0101062
m20t.5	20C	High_latitude	Malmo_u	Presence	Urban	Male	38	31.6	0.0184661	187	-0.00448019
m20t.8	20C	High_latitude	Malmo_u	Presence	Urban	Male	40	28.5	0.0177244	189	0.00553669
v24c.10	24C	High_latitude	Lund_r	Absence	Rural	Male	30	23.3	0.0177879	177	0.00170941
v24c.3	24C	High_latitude	Lund_r	Absence	Rural	Male	22	25.5	0.019051	170	0.0061781
v24c.7	24C	High_latitude	Lund_r	Absence	Rural	Male	26	27.4	0.0191361	173	0.00787222
v24c.8	24C	High_latitude	Lund_r	Absence	Rural	Male	26	26.2	0.0188772	173	0.00452849
v24t.1	24C	High_latitude	Lund_r	Presence	Rural	Male	3	31.7	0.0230421	150	0.000629922
v24t.2	24C	High_latitude	Lund_r	Presence	Rural	Male	15	34.7	0.0220294	161	0.0106617
v24t.4	24C	High_latitude	Lund_r	Presence	Rural	Male	19	29.5	0.0202658	167	0.0105635
v24t.6	24C	High_latitude	Lund_r	Presence	Rural	Male	20	28.6	0.0200803	167	0.00754807
v24t.7	24C	High_latitude	Lund_r	Presence	Rural	Male	20	28.6	0.0200803	167	-0.00140351
v24t.9	24C	High_latitude	Lund_r	Presence	Rural	Male	23	25.8	0.0191199	170	0.0127623
l24c.1	24C	High_latitude	Lund_u	Absence	Urban	Male	14	29.4	0.0208703	162	0.0125247
l24c.10	24C	High_latitude	Lund_u	Absence	Urban	Male	23	25.4	0.0188067	172	0.0173366
l24c.11	24C	High_latitude	Lund_u	Absence	Urban	Male	23	28.4	0.0194558	172	0.0136107
l24c.14	24C	High_latitude	Lund_u	Absence	Urban	Male	31	28.5	0.0187145	179	0.00621812
l24c.3	24C	High_latitude	Lund_u	Absence	Urban	Male	16	28.5	0.0204262	164	0.0115876
l24c.5	24C	High_latitude	Lund_u	Absence	Urban	Male	18	27.2	0.0197797	167	0.0248595
l24c.6	24C	High_latitude	Lund_u	Absence	Urban	Male	20	29.2	0.0200843	168	0.00673464
l24c.7	24C	High_latitude	Lund_u	Absence	Urban	Male	20	29.3	0.0199857	169	0.0119241
l24c.8	24C	High_latitude	Lund_u	Absence	Urban	Male	22	29.3	0.019752	171	0.00605088
l24c.9	24C	High_latitude	Lund_u	Absence	Urban	Male	22	29.2	0.019732	171	0.0157977
l24t.1	24C	High_latitude	Lund_u	Presence	Urban	Male	15	27.6	0.0203547	163	0.0146663
l24t.10	24C	High_latitude	Lund_u	Presence	Urban	Male	22	29.1	0.0197119	171	0.00542406
l24t.11	24C	High_latitude	Lund_u	Presence	Urban	Male	23	28.6	0.0194966	172	0.0154699
l24t.12	24C	High_latitude	Lund_u	Presence	Urban	Male	24	32.3	0.0202039	172	-0.00186626
l24t.2	24C	High_latitude	Lund_u	Presence	Urban	Male	15	29	0.0206583	163	0.0146245
l24t.3	24C	High_latitude	Lund_u	Presence	Urban	Male	15	33.5	0.0215432	163	-0.00119761
l24t.4	24C	High_latitude	Lund_u	Presence	Urban	Male	15	31.8	0.0212237	163	0.011012
l24t.6	24C	High_latitude	Lund_u	Presence	Urban	Male	17	27.3	0.0200417	165	0.0161775
l24t.8	24C	High_latitude	Lund_u	Presence	Urban	Male	20	27.9	0.019696	169	0.0084223
t24c.1	24C	High_latitude	Malmo_r	Absence	Rural	Male	14	30.5	0.0210971	162	0.0151492
t24c.10	24C	High_latitude	Malmo_r	Absence	Rural	Male	29	28.3	0.0187801	178	0.0123327
t24c.11	24C	High_latitude	Malmo_r	Absence	Rural	Male	30	25.4	0.0182754	177	0.0114754
t24c.12	24C	High_latitude	Malmo_r	Absence	Rural	Male	30	23.7	0.0177836	178	0
t24c.15	24C	High_latitude	Malmo_r	Absence	Rural	Male	36	26.2	0.0176528	185	0.0147125
t24c.3	24C	High_latitude	Malmo_r	Absence	Rural	Male	16	26.8	0.0200512	164	0.00876052
t24c.6	24C	High_latitude	Malmo_r	Absence	Rural	Male	26	28.1	0.0191711	174	0.0130856
t24t.2	24C	High_latitude	Malmo_r	Presence	Rural	Male	15	31.1	0.0210872	163	0.0118599
t24t.5	24C	High_latitude	Malmo_r	Presence	Rural	Male	17	30	0.0204891	166	0.00396053
t24t.6	24C	High_latitude	Malmo_r	Presence	Rural	Male	20	27.2	0.019662	168	0.00792897
t24t.8	24C	High_latitude	Malmo_r	Presence	Rural	Male	23	23.8	0.0184284	172	0.00579751
m24c.1	24C	High_latitude	Malmo_u	Absence	Urban	Male	12	28.2	0.0207411	161	0.00833454
m24c.12	24C	High_latitude	Malmo_u	Absence	Urban	Male	34	27.3	0.0180704	183	0.0106977
m24c.14	24C	High_latitude	Malmo_u	Absence	Urban	Male	36	26.5	0.0177143	185	0.0180302
m24c.15	24C	High_latitude	Malmo_u	Absence	Urban	Male	39	29.6	0.0180201	188	0.0111687
m24c.2	24C	High_latitude	Malmo_u	Absence	Urban	Male	15	27.6	0.020108	165	0.0173419
m24c.2	24C	High_latitude	Malmo_u	Absence	Urban	Male	24	34.1	0.0202833	174	0.00521014
m24c.3	24C	High_latitude	Malmo_u	Absence	Urban	Male	24	32.1	0.0200512	173	0.0132579
m24c.5	24C	High_latitude	Malmo_u	Absence	Urban	Male	18	30.7	0.0205046	167	0.0174566
m24c.7	24C	High_latitude	Malmo_u	Absence	Urban	Male	19	27.6	0.0198672	167	0.00641766
m24c.9	24C	High_latitude	Malmo_u	Absence	Urban	Male	21	31.3	0.0202566	170	0.00504759
m24c.all	24C	High_latitude	Malmo_u	Absence	Urban	Male	24	23.5	0.0182486	173	0.0171184
m24t.1	24C	High_latitude	Malmo_u	Presence	Urban	Male	19	26.3	0.0194617	168	0.0174656
m24t.11	24C	High_latitude	Malmo_u	Presence	Urban	Male	28	27.2	0.0187683	176	0.0128158
m24t.13	24C	High_latitude	Malmo_u	Presence	Urban	Male	29	26.4	0.0185987	176	0.014605
m24t.15	24C	High_latitude	Malmo_u	Presence	Urban	Male	31	29.7	0.0188397	180	0.0130339
m24t.16	24C	High_latitude	Malmo_u	Presence	Urban	Male	32	29.5	0.0188022	180	0.00797448
m24t.2	24C	High_latitude	Malmo_u	Presence	Urban	Male	20	21.7	0.0181018	170	0.00812753
m24t.3	24C	High_latitude	Malmo_u	Presence	Urban	Male	22	28.8	0.0196513	171	0.00412386
m24t.5	24C	High_latitude	Malmo_u	Presence	Urban	Male	23	24.7	0.0186442	172	0.0192827
v28c.1	28C	High_latitude	Lund_r	Absence	Rural	Male	14	27.5	0.020585	161	0.00573516
v28c.10	28C	High_latitude	Lund_r	Absence	Rural	Male	24	22.2	0.0181292	171	0.00620892
v28c.11	28C	High_latitude	Lund_r	Absence	Rural	Male	27	23.5	0.0182486	173	-0.0069271
v28c.12	28C	High_latitude	Lund_r	Absence	Rural	Male	27	25.3	0.0184617	175	0.006991
v28c.14	28C	High_latitude	Lund_r	Absence	Rural	Male	30	22.5	0.0175905	177	0.0129077
v28c.2	28C	High_latitude	Lund_r	Absence	Rural	Male	14	26.2	0.020411	160	0.00601549
v28c.4	28C	High_latitude	Lund_r	Absence	Rural	Male	18	21.9	0.0185933	166	-0.00649709
v28c.5	28C	High_latitude	Lund_r	Absence	Rural	Male	19	27.3	0.0200417	165	0.00719502
v28c.6	28C	High_latitude	Lund_r	Absence	Rural	Male	20	26.4	0.019601	167	0.00670454
v28c.7	28C	High_latitude	Lund_r	Absence	Rural	Male	21	25.5	0.0192778	168	0.0031129
v28c.8	28C	High_latitude	Lund_r	Absence	Rural	Male	23	22.9	0.0184185	170	-0.0026374
v28t.1	28C	High_latitude	Lund_r	Presence	Rural	Male	13	31.9	0.0216413	160	0.0168267
v28t.10	28C	High_latitude	Lund_r	Presence	Rural	Male	20	24	0.0190303	167	0.0081644
v28t.13	28C	High_latitude	Lund_r	Presence	Rural	Male	22	28.2	0.0197593	169	0.00628324
v28t.15	28C	High_latitude	Lund_r	Presence	Rural	Male	26	26.9	0.0189203	174	0.00801565
v28t.2	28C	High_latitude	Lund_r	Presence	Rural	Male	13	29.5	0.0212855	159	0.0175152
v28t.3	28C	High_latitude	Lund_r	Presence	Rural	Male	13	31.4	0.0214087	161	0.0147306
v28t.5	28C	High_latitude	Lund_r	Presence	Rural	Male	15	30.3	0.0211873	161	0.0224535
v28t.7	28C	High_latitude	Lund_r	Presence	Rural	Male	17	30	0.020739	164	0.00655796
v28t.9	28C	High_latitude	Lund_r	Presence	Rural	Male	18	25	0.0195083	165	0.019062
l28c.12	28C	High_latitude	Lund_u	Absence	Urban	Male	31	27.2	0.0184537	179	0.00933742
l28c.4	28C	High_latitude	Lund_u	Absence	Urban	Male	23	29.7	0.0198313	171	-0.000674537
l28c.5	28C	High_latitude	Lund_u	Absence	Urban	Male	23	30.9	0.0199463	172	-0.00326271
l28c.7	28C	High_latitude	Lund_u	Absence	Urban	Male	25	27.6	0.0190679	174	0.00989601
l28c.9	28C	High_latitude	Lund_u	Absence	Urban	Male	27	26.5	0.0186201	176	-0.00535405
l28t.1.over20	28C	High_latitude	Lund_u	Presence	Urban	Male	26	24.1	0.0182886	174	0.0073328
l28t.12	28C	High_latitude	Lund_u	Presence	Urban	Male	23	27.3	0.0193385	171	0.00648706
l28t.14	28C	High_latitude	Lund_u	Presence	Urban	Male	24	27.4	0.0192473	172	0.00646376
l28t.15	28C	High_latitude	Lund_u	Presence	Urban	Male	26	26.2	0.0186615	175	0.0147125
l28t.2	28C	High_latitude	Lund_u	Presence	Urban	Male	14	27.7	0.0205027	162	0.00986115
l28t.3	28C	High_latitude	Lund_u	Presence	Urban	Male	15	25.2	0.0197966	163	0.00854499
l28t.5	28C	High_latitude	Lund_u	Presence	Urban	Male	17	27.5	0.019965	166	0.010622
l28t.6	28C	High_latitude	Lund_u	Presence	Urban	Male	17	24.1	0.0192861	165	0.0174714
l28t.7b	28C	High_latitude	Lund_u	Absence	Urban	Male	19	28.5	0.0200593	167	0.0219124
l28t.8	28C	High_latitude	Lund_u	Presence	Urban	Male	18	28.3	0.0200171	167	0.0188692
l28t.9	28C	High_latitude	Lund_u	Presence	Urban	Male	19	25.1	0.0191837	168	0.00857831
t28c.1	28C	High_latitude	Malmo_r	Absence	Rural	Male	7	26.6	0.0211672	155	0.00446115
t28c.12	28C	High_latitude	Malmo_r	Absence	Rural	Male	28	24.7	0.0182205	176	0.0133122
t28c.13	28C	High_latitude	Malmo_r	Absence	Rural	Male	29	21.2	0.0171573	178	-0.00966371
t28c.14	28C	High_latitude	Malmo_r	Absence	Rural	Male	30	23.8	0.0177077	179	0.0169115
t28c.17	28C	High_latitude	Malmo_r	Absence	Rural	Male	31	23	0.0175167	179	0.0134504
t28c.3	28C	High_latitude	Malmo_r	Absence	Rural	Male	16	28.2	0.0203617	164	0.0163356
t28c.5	28C	High_latitude	Malmo_r	Absence	Rural	Male	19	27.6	0.0197489	168	0.0139917
t28c.6	28C	High_latitude	Malmo_r	Absence	Rural	Male	19	25.8	0.0194633	167	0.00909247
t28t.1	28C	High_latitude	Malmo_r	Presence	Rural	Male	11	29.2	0.0212212	159	0.0106692
t28t.10	28C	High_latitude	Malmo_r	Presence	Rural	Male	20	26.6	0.0194137	169	0.0109717
t28t.11	28C	High_latitude	Malmo_r	Presence	Rural	Male	22	26	0.0192787	169	-0.00154441
t28t.14	28C	High_latitude	Malmo_r	Presence	Rural	Male	23	26.3	0.0190091	172	0.00964937
t28t.17	28C	High_latitude	Malmo_r	Presence	Rural	Male	29	27.3	0.018683	177	0.00290914
t28t.2	28C	High_latitude	Malmo_r	Presence	Rural	Male	14	30	0.020995	162	0.00848414
t28t.9	28C	High_latitude	Malmo_r	Presence	Rural	Male	19	29.6	0.0201653	168	0.0205308
m28c.1	28C	High_latitude	Malmo_u	Absence	Urban	Male	15	27.3	0.0201639	164	0.00790049
m28c.10	28C	High_latitude	Malmo_u	Absence	Urban	Male	25	27.9	0.01913	174	0.0091084
m28c.15	28C	High_latitude	Malmo_u	Absence	Urban	Male	29	25.8	0.0182605	178	0.00983185
m28c.3	28C	High_latitude	Malmo_u	Absence	Urban	Male	18	26.2	0.0195554	167	0.0230471
m28c.4	28C	High_latitude	Malmo_u	Absence	Urban	Male	21	28.9	0.0196716	171	0.010777
m28c.5	28C	High_latitude	Malmo_u	Absence	Urban	Male	22	25.5	0.0189396	171	0.0136416
m28c.6	28C	High_latitude	Malmo_u	Absence	Urban	Male	23	21.1	0.017832	171	0.00468406
m28c.6.all	28C	High_latitude	Malmo_u	Absence	Urban	Male	22	28	0.0196012	170	0.0171044
m28c.9	28C	High_latitude	Malmo_u	Absence	Urban	Male	25	24.4	0.0183597	174	0.00881906
m28t.1.over20	28C	High_latitude	Malmo_u	Presence	Urban	Male	24	23.6	0.0182731	173	0.00666728
m28t.10	28C	High_latitude	Malmo_u	Presence	Urban	Male	26	25	0.0183936	175	0.0086119
m28t.11	28C	High_latitude	Malmo_u	Presence	Urban	Male	26	27.3	0.0190051	174	0.00506356
m28t.13	28C	High_latitude	Malmo_u	Presence	Urban	Male	29	24.4	0.018151	176	0.0209901
m28t.2	28C	High_latitude	Malmo_u	Presence	Urban	Male	18	25.5	0.0192778	168	0.00994469
m28t.5	28C	High_latitude	Malmo_u	Presence	Urban	Male	21	25.4	0.0190279	170	0.00772297
m28t.6	28C	High_latitude	Malmo_u	Presence	Urban	Male	22	22.7	0.0183669	170	0.00862203
m28t.7	28C	High_latitude	Malmo_u	Presence	Urban	Male	22	25.9	0.0191426	170	0.00757666
m28t.8	28C	High_latitude	Malmo_u	Presence	Urban	Male	23	26.6	0.0190751	172	0.00665496
m28t.9	28C	High_latitude	Malmo_u	Presence	Urban	Male	25	21.8	0.0177121	174	0.00632107
m28c.2	28C	High_latitude	Malmo_u	Absence	Urban	NA	16	27.4	0.019943	166	0.000728598

## Sheet: Sample size
Temperature	Region	Predator_cue	Urbanization	Sex	Number_of_individuals
20C	Central_latitude	Absence	Urban	Female	9
20C	Central_latitude	Absence	Urban	Male	11
20C	Central_latitude	Absence	Rural	Female	12
20C	Central_latitude	Absence	Rural	Male	2
20C	Central_latitude	Presence	Urban	Male	7
20C	Central_latitude	Presence	Urban	Female	12
20C	Central_latitude	Presence	Rural	Male	7
20C	Central_latitude	Presence	Rural	Female	8
20C	High_latitude	Absence	Rural	Female	16
20C	High_latitude	Absence	Rural	Male	15
20C	High_latitude	Absence	Urban	Male	11
20C	High_latitude	Absence	Urban	Female	10
20C	High_latitude	Presence	Rural	Male	17
20C	High_latitude	Presence	Rural	Female	13
20C	High_latitude	Presence	Urban	Female	10
20C	High_latitude	Presence	Urban	Male	9
24C	Central_latitude	Absence	Urban	Female	5
24C	Central_latitude	Absence	Urban	Male	12
24C	Central_latitude	Absence	Rural	Male	7
24C	Central_latitude	Absence	Rural	Female	11
24C	Central_latitude	Presence	Urban	Male	13
24C	Central_latitude	Presence	Urban	Female	6
24C	Central_latitude	Presence	Rural	Female	10
24C	Central_latitude	Presence	Rural	Male	9
24C	High_latitude	Absence	Rural	Male	11
24C	High_latitude	Absence	Rural	Female	16
24C	High_latitude	Absence	Urban	Male	21
24C	High_latitude	Absence	Urban	Female	10
24C	High_latitude	Presence	Rural	Male	10
24C	High_latitude	Presence	Rural	Female	10
24C	High_latitude	Presence	Urban	Male	17
24C	High_latitude	Presence	Urban	Female	12
28C	High_latitude	Absence	Rural	Male	19
28C	High_latitude	Absence	Rural	Female	13
28C	High_latitude	Absence	Urban	Female	16
28C	High_latitude	Absence	Urban	Male	15
28C	High_latitude	Presence	Rural	Male	16
28C	High_latitude	Presence	Rural	Female	17
28C	High_latitude	Presence	Urban	Female	15
28C	High_latitude	Presence	Urban	Male	20
